# Supplementary material for: Short-time response of soil ecological stoichiometry on aboveground biomass under fertilizer application of mixed grass pasture in the Northern Tibetan Plateau
Source: PLoS One. 2025 Jul 21;20(7):e0326265. doi: 10.1371/journal.pone.0326265 (PMC12279096; doi:10.1371/journal.pone.0326265)
Supplement: S1 Dataset — (XLSX) [file pone.0326265.s006.xlsx]

## Sheet: soil nutrition
			Repeat
	Pasture type	Treatment	N=3	SOC g/kg	TN g/kg	TP g/kg	MBC mg/kg	MBN mg/kg	MBP mg/kg	DC mg/kg	DN mg/kg	DP mg/kg
	Ⅰ. -- El. N	No-Fert.	1	13.7432	1.0968	0.318199	230.195	54.3769	2.47862	237.886	154.264	13.954
			2	8.71949	0.809546	0.237821	107.717	27.3832	2.69166	180.309	100.879	7.66263
			3	7.19794	0.959794	0.232739	105.313	27.8026	0.0826859	135.132	65.0222	5.63445
		Fert.	1	14.757	1.36602	0.746598	202.195	34.3175	8.82761	281.663	604.822	41.0475
			2	10.5488	0.997779	0.321464	183.807	47.054	10.7004	181.36	109.687	42.1938
			3	7.92283	4.11532	0.282782	191.164	34.2113	11.7174	129.359	86.9239	21.9968
	Ⅱ. -- El. T	No-Fert.	1	14.7472	1.21854	0.298558	5.33676	18.1403	3.13359	288.466	177.053	13.2138
			2	10.2986	0.981656	0.253582	101.872	0.80544	4.53422	229.55	126.233	10.1558
			3	6.80632	0.856621	0.203676	121.861	13.7746	0.506209	175.962	88.3164	6.37824
		Fert.	1	12.7068	1.19951	0.83311	249.68	48.5284	2.70918	332.611	502.93	34.0226
			2	11.03	0.992625	0.34272	72.0392	0.0291988	4.87737	261.154	126.353	29.8423
			3	7.73104	0.750637	0.311586	51.2553	18.0132	0.0646679	162.292	176.12	9.85646
	Ⅲ. -- Po. A	No-Fert.	1	15.1002	1.35815	0.321731	123.436	75.9215	0.466063	293.008	216.515	14.8081
			2	10.3267	1.03471	0.375567	219.658	95.2407	3.66636	222.448	115.121	9.86667
			3	8.66061	0.807458	0.276151	93.4024	0.741087	1.74939	189.549	139.197	8.78125
		Fert.	1	13.7654	1.23663	0.511537	35.4922	171.573	0.427808	329.476	396.138	18.2109
			2	12.5393	1.14072	0.453775	102.218	245.397	5.73892	293.094	229.03	18.2715
			3	7.67518	0.720869	0.287198	81.9503	11.1397	2.93451	181.498	110.768	17.3669
	Ⅰ. + Ⅱ.	No-Fert.	1	13.2517	1.17099	0.289289	56.0444	70.5773	4.19979	350.821	244.584	18.3515
			2	11.1916	1.08395	0.284052	110.202	7.29303	3.87875	260.275	173.568	11.7076
			3	7.87213	0.753468	0.2362	136.437	36.8681	5.29938	185.546	115.805	11.0148
		Fert.	1	13.242	1.25102	0.591725	92.8247	99.0836	1.07698	295.515	485.624	23.0621
			2	11.5983	1.06195	0.321244	85.4411	41.8829	8.44667	274.581	177.831	34.1271
			3	7.63837	0.721044	0.229819	36.8115	17.0615	1.57625	185.919	99.1807	14.7504
	Ⅱ. + Ⅲ.	No-Fert.	1	11.6196	1.07033	0.302978	66.7886	37.0316	8.42754	309.775	251.742	24.0473
			2	11.9571	1.15226	0.292818	58.631	96.3978	5.24708	332.137	220.835	14.2378
			3	8.78859	0.937413	0.230783	74.0879	18.8919	4.94029	212.857	147.744	13.3406
		Fert.	1	14.0085	1.45045	0.34794	92.8098	36.3942	3.55571	321.355	315.287	12.5855
			2	11.7309	1.03933	0.253835	59.7647	163.949	2.65773	256.581	173.325	14.9079
			3	8.89596	0.847703	0.251061	36.8794	19.3503	1.66287	199.812	127.799	12.6334
	Ⅰ. +Ⅲ.	No-Fert.	1	13.9793	1.23903	0.350403	81.5192	41.5641	2.92825	302.527	275.961	14.4375
			2	11.0385	9.98046e-05	0.310229	98.0436	23.7851	3.6673	272.83	162.245	10.5652
			3	7.57499	0.7962	0.272692	41.2708	104.572	0.669659	163.694	108.034	8.73905
		Fert.	1	11.6973	1.1119	0.371622	15.0099	55.9681	2.56069	291.803	241.081	65.2614
			2	9.92108	1.0719	0.258364	24.9196	123.49	2.66171	196.37	116.062	14.1695
			3	8.87693	0.855291	0.274399	37.9271	22.4628	3.22504	174.76	101.19	12.4014
	Ⅰ. + Ⅱ. + Ⅲ.	No-Fert.	1	13.5248	1.31615	0.348938	88.8395	10.734	6.64472	359.348	206.53	25.3802
			2	12.6045	1.57915	0.300442	53.1794	55.2668	1.62631	293.482	131.892	10.5523
			3	12.1835	1.24619	0.601642	167.41	16.9742	4.77545	291.905	222.425	15.3409
		Fert.	1	13.1053	1.17144	0.824126	79.8128	118.225	17.5828	314.705	468.353	53.1065
			2	12.9772	1.06598	0.533898	37.2127	141.957	4.49158	300.271	221.724	21.2373
			3	14.5766	1.24801	0.367084	34.2096	9.81825	2.4068	413.068	202.566	25.1651

## Sheet: aboveground biomass
				Repeat	7-20	8-20	9-20
	Pasture type	Components	Treatment	N=3	(g/m2)	(g/m2)	(g/m2)
	Ⅰ. -- El. N	Ⅰ. -- El. N	No-Fert.	1	89.493	626.1	1091.4
				2	90.291	674.7	1005.9
				3	93.189	588.6	1092
			Fert.	1	352.14	1058.7	1938.6
				2	363.75	1006.2	1926.3
				3	361.314	960.3	2035.8
	Ⅱ. -- El. T	Ⅱ. -- El. T	No-Fert.	1	40.728	647.7	1006.2
				2	39.069	602.4	993.9
				3	39.072	663.9	1061.7
			Fert.	1	348.435	1198.8	2186.7
				2	325.536	1155.3	2253
				3	337.881	1180.8	2207.7
	Ⅲ. -- Po. A	Ⅲ. -- Po. A	No-Fert.	1	33.276	337.2	324.6
				2	37.398	353.4	371.1
				3	37.698	301.2	305.7
			Fert.	1	217.17	682.5	736.5
				2	201.441	732.9	811.8
				3	199.548	694.5	843.9
	Ⅰ. + Ⅱ.	Ⅰ. -- El. N	No-Fert.	1	88.749	447.6	761.4
				2	86.418	462	809.4
				3	87.522	464.4	846.6
		Ⅱ. -- El. T		1	24.735	130.8	276.6
				2	24.3537	162.6	276.6
				3	25.929	147	283.8
		Ⅰ. -- El. N	Fert.	1	362.64	837	1916.7
				2	355.737	872.4	1825.2
				3	356.979	838.8	1803.9
		Ⅱ. -- El. T		1	103.122	360.6	800.7
				2	107.586	343.8	681.9
				3	111.633	341.4	811.5
	Ⅱ. + Ⅲ.	Ⅱ. -- El. T	No-Fert.	1	52.296	307.8	381.9
				2	52.698	312.45	349.2
				3	54.684	317.1	346.8
		Ⅲ. -- Po. A		1	33.408	139.2	326.7
				2	33.501	141.6	378
				3	33.177	140.4	328.2
		Ⅱ. -- El. T	Fert.	1	168.003	583.2	1136.7
				2	166.653	620.4	1088.7
				3	167.445	588.3	1040.7
		Ⅲ. -- Po. A		1	71.553	369.6	339.9
				2	71.124	353.1	311.7
				3	69.471	349.8	325.8
	Ⅰ. +Ⅲ.	Ⅰ. -- El. N	No-Fert.	1	54.444	370.8	771.6
				2	53.76	353.7	750.6
				3	55.536	366	824.1
		Ⅲ. -- Po. A		1	21.042	121.8	266.7
				2	20.982	134.4	267
				3	23.106	130.5	276.6
		Ⅰ. -- El. N	Fert.	1	385.422	783.3	1782.9
				2	379.359	814.5	1793.7
				3	362.805	768.3	1662.9
		Ⅲ. -- Po. A		1	39.102	336	389.1
				2	37.875	368.4	363.3
				3	39.033	317.1	361.5
	Ⅰ. + Ⅱ. + Ⅲ.	Ⅰ. -- El. N	No-Fert.	1	131.64	455.1	1031.7
				2	122.196	495.9	1012.2
				3	126.897	506.7	1001.4
		Ⅱ. -- El. T		1	22.323	291.3	167.1
				2	22.548	321	174.9
				3	22.356	317.4	178.8
		Ⅲ. -- Po. A		1	18.762	259.2	160.8
				2	19.056	275.4	175.2
				3	18.738	268.8	170.4
		Ⅰ. -- El. N	Fert.	1	448.68	936.3	2278.5
				2	431.238	954.6	2231.7
				3	425.562	1015.2	2294.1
		Ⅱ. -- El. T		1	46.776	569.1	273.9
				2	43.062	558.6	275.4
				3	43.674	533.7	257.7
		Ⅲ. -- Po. A		1	37.281	482.4	245.4
				2	37.614	484.8	238.2
				3	35.763	471.3	252.9

## Sheet: enzyme activity
			Repeat	NAG	LAP	AG	AP	BX	POD	CAT
	Pasture type	Treatment	N=8	nmol/g/h	nmol/g/h	nmol/g/h	nmol/g/h	nmol/g/h	umol/g/h	umol/g/h
	Ⅰ. -- El. N	No-Fert.	1	0.148452	4.17064	32.8861	51.1052	5.51123	1.29325	1.2173
			2	0.174958	2.83742	9.52773	35.7732	7.20436	0.5	0.666667
			3	0.282877	8.04265	14.0868	46.9338	7.35657	0.350738	0.736814
			4	0.331249	6.30895	16.9183	34.4976	5.54925	0.0986287	0.05327
			5	0.166961	8.31877	14.4216	38.0508	7.87324	0.0516878	0.269515
			6	0.574308	10.1536	19.9894	29.5007	8.90083	0.147152	0.103903
			7	0.185548	6.09276	13.2461	30.7322	5.69751	0.0654008	0.130802
			8	0.351988	10.8293	31.2748	29.6982	6.9577	0.389241	0.50211
			1	0.806833	18.0694	13.8418	35.7208	3.28989	0.868671	0.815928
			2	0.178131	25.4458	15.8555	47.7567	3.75308	0.532173	0.484177
			3	1.4455	20.9722	14.3301	41.8367	5.7569	0.541139	0.46308
			4	1.26954	17.5347	19.6759	43.9819	4.99778	0.498418	0.469937
			5	0.276397	20.8993	17.6392	39.1335	7.97365	0.405063	0.262658
			6	0.253092	19.7868	13.1894	38.2248	3.9509	0.505802	0.30116
			7	0.0970125	21.5571	15.4708	38.1759	4.30595	0.560654	0.251055
			8	0.139314	28.62	8.35069	34.8334	3.09681	0.730485	0.526899
			1	0.194898	5.42053	5.37638	27.0318	1.87545	1.08228	0.668776
			2	0.234652	6.21584	5.39384	25.9184	1.67386	0.442511	0.195148
			3	0.205085	1.43063	6.71015	27.3875	1.3604	0.301688	0.0933544
			4	0.194232	4.05373	6.23169	26.2726	1.67834	0.513713	0.0638186
			5	0.106708	4.69835	5.17985	25.1848	1.03244	0.52057	0.127637
			6	0.110931	5.22719	5.36038	34.1143	0.966353	0.364979	0.0817511
			7	0.259031	4.22619	5.41172	23.4934	0.948974	0.174578	0.0764768
			8	0.176065	6.19111	5.42271	25.3919	1.03648	0.646097	0.417194
	Ⅰ. -- El. N	Fert.	1	1.29043	22.7097	67.6172	70.607	19.6544	0.343882	0.505274
			2	2.47708	38.5721	88.5716	67.2041	29.8585	0.0785865	0.12289
			3	2.42232	37.8364	104.665	76.5814	21.6088	0.0490506	0.165084
			4	2.31111	26.5679	81.9161	59.1827	27.4904	0.00421941	0.0648734
			5	1.81082	22.3589	62.9197	79.2608	34.9972	0.00158228	0.111287
			6	1.16427	59.1708	48.2286	65.0716	16.7724	0.21097	0.292194
			7	2.95062	21.8678	50.3267	56.1433	26.9445	0.0743671	0.0659283
			8	1.61418	16.5421	59.4036	61.272	24.2117	0.096519	0.255802
			1	0.841929	2.32406	13.7238	45.5214	5.6682	0.661392	0.529536
			2	1.02312	2.73799	19.0996	48.8727	7.92305	0.394515	0.185654
			3	0.7021	2.2042	14.6468	36.08	2.93647	0.496835	0.292194
			4	0.684391	1.62843	15.4111	33.5697	7.24504	0.508439	0.25
			5	0.865248	3.70086	16.2281	40.727	3.15209	0.619198	0.231013
			6	0.706783	1.17925	13.3283	37.9206	4.4147	0.684599	0.330696
			7	0.721327	3.0881	16.7121	46.0219	4.59683	0.728903	0.383966
			8	0.835432	1.90934	13.7105	40.7895	4.651	0.847574	0.607595
			1	0.319295	1.84052	4.8481	27.1116	1.01228	1.02954	0.798523
			2	0.236865	2.76691	4.85567	23.5901	1.05787	0.540612	0.495781
			3	0.104644	2.28554	4.53867	27.3383	1.0755	0.35443	0.361814
			4	0.218901	2.57778	5.42849	24.1598	1.30042	0.75211	0.80116
			5	0.176162	3.47171	5.80525	27.8736	1.00736	0.856013	0.700949
			6	0.131345	2.8041	6.4277	30.1077	1.2798	0.738924	0.654008
			7	0.195633	3.69401	6.00396	26.8198	2.95609	0.771097	0.648207
			8	0.0946154	2.70323	5.6245	26.252	0.992315	0.795886	0.689346
	Ⅱ. -- El. T	No-Fert.	1	0.701384	19.4131	7.27066	13.4097	2.62698	0.736287	0.99789
			2	0.684756	17.5151	7.75268	20.4899	3.9032	0.104958	0.345464
			3	0.69395	34.5634	6.74611	12.9462	5.05887	0.10443	0.223101
			4	0.703191	20.6955	6.94535	12.4375	3.82441	0.276899	0.492616
			5	0.742826	21.6222	7.92444	13.5024	3.45065	0.0443038	0.241561
			6	0.668425	20.21	7.33349	12.7058	3.92026	0.110232	0.171941
			7	0.699382	21.362	9.25777	12.0374	5.75106	0.117616	0.18038
			8	0.703936	17.3238	5.14451	12.1192	1.54331	0.250527	0.490506
			1	0.118127	6.86291	3.25717	14.3139	0.492328	0.638713	0.739979
			2	0.0637814	4.47457	2.67628	9.04822	0.402293	0.60865	0.542194
			3	0.090574	0.990433	5.9451	11.2875	0.477276	0.26635	0.261076
			4	0.0806615	3.92409	5.49749	11.5764	0.212741	0.0580169	0.0564346
			5	0.0717265	2.81891	3.57382	9.66936	0.634606	0.152954	0.18038
			6	0.13798	8.72798	4.49598	9.50195	0.455824	0.125527	0.186709
			7	0.188899	5.96782	3.04456	8.71475	0.74237	0.188291	0.283755
			8	0.163715	4.49046	3.84556	10.5058	0.135381	0.329641	0.413502
			1	0.294316	3.70453	3.15123	13.7897	0.11421	1.02426	0.902426
			2	0.160396	6.0322	3.01757	16.0585	0.0738591	0.721519	0.806435
			3	0.183271	8.2642	2.46029	16.8105	0.0898252	0.944093	0.892405
			4	0.131634	8.90545	3.16627	17.4857	0.0310687	0.370781	0.300633
			5	0.270641	7.4477	3.10597	17.5478	0.119519	0.657173	0.511603
			6	0.166859	7.16041	2.94087	15.0737	0.219271	0.633439	0.475211
			7	0.168471	8.68105	3.15129	15.5892	0.153697	0.469409	0.320675
			8	0.124402	7.23337	3.13972	14.176	0.12151	0.842827	0.734177
	Ⅱ. -- El. T	Fert.	1	3.89881	28.3166	17.9514	20.4657	5.83682	0.21308	0.251582
			2	4.04301	63.1757	19.4113	12.6111	7.02268	0.223101	0.380274
			3	7.18517	31.3696	10.0316	28.5056	6.98358	0.0421941	0.269515
			4	4.2538	30.9181	17.2625	40.9903	10.9349	0.0559072	0.300633
			5	3.10919	40.3468	18.7901	21.3816	12.357	0.119198	0.273207
			6	3.81678	66.1382	17.6897	40.781	9.34553	0.0706751	0.320148
			7	3.59347	73.3757	13.5093	37.6093	13.9615	0.0126582	0.24789
			8	3.36471	83.0068	16.9539	33.0843	9.1295	0.128165	0.366561
			1	0.40745	39.8419	7.15896	12.446	3.48952	0.149789	0.602848
			2	0.23294	21.5632	11.3175	11.0592	2.72543	0.162975	0.152954
			3	0.459028	33.9862	6.77566	17.8118	3.46864	0.0696203	0.148207
			4	0.337731	21.0404	8.90793	12.469	3.13494	0.211023	0.0491034
			5	0.177141	32.8199	40.4965	16.873	2.99905	0.167722	0.0137131
			6	0.272403	35.8542	6.04555	14.7417	1.90959	0.28692	0.296414
			7	0.345131	28.7536	6.70953	14.1054	3.67672	0.17827	0.103376
			8	0.264357	41.78	8.14229	9.98236	3.08347	0.19673	0.224156
			1	0.205737	8.91858	2.18649	12.0647	0.563532	1.21994	1.19937
			2	0.166633	10.2085	2.13991	11.3155	0.153455	0.55327	0.680907
			3	0.086134	9.90195	2.44065	12.2399	0.205371	0.51635	0.435127
			4	0.192593	10.5131	2.61502	15.1925	0.201002	0.135021	0.175105
			5	0.131615	9.64214	2.41889	11.0309	0.130422	0.100738	0.00369198
			6	0.128015	5.92778	2.00061	14.4647	0.16788	0.0385021	0.0131857
			7	0.120886	11.7819	2.32153	13.406	0.149069	0.212025	0.092827
			8	0.101036	13.3797	1.98959	11.9167	0.0936108	0.385021	0.0748945
	Ⅲ. -- Po. A	No-Fert.	1	2.17762	34.3152	36.3862	53.7616	14.7104	0.494198	0.607595
			2	2.34803	68.0081	36.3062	52.6114	12.2512	0.0537975	0.293249
			3	2.58197	85.0792	50.1006	97.2408	26.1116	0.0896624	0.228376
			4	1.76975	41.332	36.718	56.812	27.0901	0.0226793	0.207806
			5	1.36373	44.5722	62.9295	72.8158	20.7791	0.187764	0.304852
			6	1.93729	41.2325	38.1183	64.9629	17.4279	0.142932	0.375
			7	1.6655	48.7492	36.6935	74.1392	15.7754	0.204114	0.353903
			8	1.3409	51.781	35.9383	64.6643	21.4418	0.318565	0.43038
			1	0.469998	7.56784	7.0182	39.1052	3.07993	0.455696	0.219937
			2	0.377731	13.416	11.6526	37.3705	2.256	0.0168776	0.0828059
			3	0.625303	16.8913	5.4317	34.2653	2.20444	0.189873	0.0437764
			4	0.229148	18.6349	7.68032	33.2689	3.49985	0.164557	0.0775316
			5	0.46644	15.4816	4.98643	38.0042	2.32184	0.23154	0.133439
			6	0.388252	8.71895	5.32191	38.4245	1.61	0.0147679	0.0332278
			7	0.329906	9.6163	8.10561	42.1579	1.87542	0.212553	0.0654008
			8	0.324719	18.7622	5.2357	41.8166	2.27419	0.540612	0.440401
			1	0.400858	4.61279	5.37397	24.5421	1.17271	1.2943	1.1403
			2	0.303176	4.6995	3.65999	21.2696	2.38597	0.832278	0.62711
			3	0.280184	6.26312	6.37995	30.7645	1.61138	0.68038	0.548523
			4	0.202967	18.9306	5.64737	20.2974	1.26622	0.571203	0.53692
			5	0.262143	6.14942	5.3493	21.392	1.19442	0.73154	0.778481
			6	0.194384	3.70924	5.91407	23.1015	0.693423	0.582278	0.869198
			7	0.162831	9.82239	5.21386	17.9475	0.709194	0.304852	0.352848
			8	0.252818	3.77767	4.40764	20.3705	1.45821	0.839662	0.927215
	Ⅲ. -- Po. A	Fert.	1	0.312464	10.5258	15.9758	28.5656	9.38014	0.775844	0.841245
			2	0.449359	16.9801	42.1375	25.5641	13.7205	0.410865	0.115506
			3	0.494068	24.3861	15.6327	29.4888	10.654	0.204114	0.00791139
			4	0.420248	17.7079	24.0503	18.0555	8.72239	0.0622363	0.136603
			5	0.577777	6.94057	19.8648	28.726	9.61893	0.179852	0.102848
			6	0.67306	10.8287	12.5549	22.0936	11.6049	0.129219	0.0464135
			7	0.586784	11.2015	22.5889	21.0819	9.88871	0.294831	0.0954641
			8	0.497551	18.2187	14.9628	19.2037	15.215	0.39346	0.414557
			1	0.143139	55.4464	18.6436	29.1254	11.8057	0.282173	0.361814
			2	1.07933	44.7794	21.6464	22.5512	7.28487	0.0485232	0.0580169
			3	1.60218	44.0107	29.9534	38.4927	6.07688	0.0954641	0.0126582
			4	2.09008	46.9729	16.0449	44.6158	6.33544	0.0864979	0.0427215
			5	0.266157	91.4554	20.5921	58.7217	7.07822	0.164557	0.113924
			6	0.409883	42.211	24.1853	30.0983	7.72429	0.242616	0.307489
			7	1.05833	34.5599	24.1042	52.7394	11.5047	0.327004	0.267932
			8	0.590186	32.8194	29.4727	33.34	9.24566	0.226793	0.272679
			1	0.170655	7.23901	4.34232	14.822	0.207168	1.01213	1.05907
			2	0.0861205	9.87756	4.59029	14.5725	0.331913	0.352848	0.16192
			3	0.0819467	9.42521	3.34257	14.0193	0.370781	0.463608	0.1577
			4	0.108628	8.9099	4.3317	16.6787	0.495516	0.0189873	0.0253165
			5	0.0852814	8.72635	3.17219	14.9379	0.53305	0.311181	0.0849156
			6	0.148334	8.98034	4.87895	16.0842	0.786699	0.299578	0.112342
			7	0.178509	9.52297	3.1137	13.9173	0.0685944	0.227321	0.218882
			8	0.0869816	9.41934	3.96418	13.3765	0.483184	0.373418	0.344937
	Ⅰ. + Ⅱ.	No-Fert.	1	0.896604	11.7385	24.9738	24.1741	4.41302	0.697257	0.860759
			2	0.867572	13.1763	20.8996	23.2955	4.66087	0.617616	0.720992
			3	1.05823	11.3941	25.281	24.1902	4.40098	0.329114	0.580696
			4	1.21112	11.7853	15.9474	28.1278	10.0406	0.205169	0.506857
			5	0.92457	15.3862	14.1524	27.2088	4.29953	0.0437764	0.219409
			6	0.838525	15.1035	17.2452	27.6746	6.37933	0.0274262	0.0996835
			7	0.669308	15.9379	18.8193	22.7064	5.15603	0.0896624	0.135549
			8	0.980239	13.2722	15.1544	24.7422	5.77289	0.757384	1.05643
			1	0.307496	17.1748	6.35522	32.3506	1.19342	1.23365	1.00158
			2	0.444936	15.2807	5.66951	27.2839	1.8306	0.664557	0.675633
			3	0.28579	14.712	7.25467	28.9399	1.28067	0.285338	0.251582
			4	0.15126	12.1907	6.93932	30.3524	3.23434	0.145042	0.0722574
			5	0.266762	16.0681	5.81251	29.2797	1.39007	0.0949367	0.0131857
			6	0.254724	11.5815	5.64364	30.8783	1.67632	0.561181	0.470992
			7	0.347969	11.0843	5.90664	26.6055	1.58153	0.158228	0.112869
			8	0.241101	8.98699	6.10874	29.7525	1.49723	0.82173	0.748418
			1	0.146813	11.6035	3.62401	14.8431	0.137339	1.13766	1.1039
			2	0.258267	11.0808	3.69232	17.8229	0.253489	0.761076	0.508966
			3	0.19143	3.68919	3.93649	18.9199	1.15456	0.319093	0.199895
			4	0.416104	8.20035	3.90562	17.7339	0.572035	0.169304	0.0685654
			5	0.152057	6.3168	4.11658	15.4692	0.339473	0.188819	0.283755
			6	0.16058	7.40491	2.90171	16.2469	0.430209	0.121308	0.213608
			7	0.251165	5.95051	4.27799	16.0467	0.74494	0.166139	0.206751
			8	0.266764	12.5974	2.01928	18.9335	0.0817767	0.425633	0.139768
	Ⅰ. + Ⅱ.	Fert.	1	4.67798	35.2851	34.488	63.9925	12.0962	0.277426	0.468882
			2	4.69917	41.584	35.1227	64.2638	11.6582	0.363924	0.517405
			3	4.40143	44.7003	33.125	71.2765	14.4858	0.207278	0.381857
			4	4.19465	50.3385	36.2162	70.6283	8.98087	0.407173	0.625527
			5	4.29783	50.076	38.3105	79.2664	14.0713	0.329114	0.495253
			6	4.68676	46.2352	42.3759	67.5802	18.0201	0.279008	0.399262
			7	4.30313	33.2808	32.6539	89.8958	15.5694	0.491034	0.603903
			8	4.59673	31.4519	20.8819	68.2867	12.5271	0.632911	0.888713
			1	0.261745	11.6112	5.2899	21.2406	1.45833	1.1134	0.962025
			2	0.122028	14.2354	6.61486	20.0503	1.20471	0.843882	0.842827
			3	0.12244	12.1722	6.61527	20.7222	2.45101	0.751582	0.634494
			4	0.12526	10.6367	9.50204	23.6272	1.85251	0.089135	0.0537975
			5	0.224459	10.7805	6.073	26.0892	2.12112	0.239451	0.199367
			6	0.0925035	23.9097	5.79066	24.9443	1.43767	0.454114	0.314873
			7	0.120031	8.82871	5.10721	22.9935	1.5499	0.503692	0.492089
			8	0.0911588	8.40315	6.72231	22.6791	1.08718	0.939873	0.805907
			1	0.373839	5.42295	2.15312	15.8129	0.402898	1.36762	0.908755
			2	0.13337	4.48148	2.88692	16.6125	0.342551	1.29536	0.961498
			3	0.0924489	2.82564	3.44045	20.9246	0.185945	1.12764	0.94673
			4	0.101459	5.59936	3.34461	18.4016	0.435786	1.18513	1.04852
			5	0.261043	2.41853	2.8169	20.0386	0.150961	1.11814	0.927215
			6	0.081879	6.13269	3.24704	20.1032	0.487833	0.792722	0.719937
			7	0.437334	3.33	3.26847	17.687	0.269614	0.810127	0.817511
			8	0.141284	2.36126	2.77035	16.7027	0.520454	1.33492	1.08808
	Ⅱ. + Ⅲ.	No-Fert.	1	0.737201	16.8219	16.0619	32.0928	4.93064	0.585443	0.847574
			2	0.815301	22.4533	21.1577	25.9252	4.81459	0.772679	0.792722
			3	0.748076	26.6781	12.8301	26.4343	4.04467	0.277426	0.341245
			4	0.580875	14.498	21.7394	23.0959	5.43007	0.10654	0.064346
			5	0.821317	10.5857	12.01	35.0047	3.88668	0.424578	0.46519
			6	1.51503	32.2054	16.7613	32.5105	5.35732	0.422996	0.383966
			7	1.57452	9.87954	11.5572	26.1481	4.70106	0.803797	0.765295
			8	1.33655	13.1959	12.9773	21.1301	4.98172	0.826477	0.895042
			1	0.565414	24.2243	10.0888	37.2074	4.51503	0.587025	0.537447
			2	0.798435	27.2565	13.0943	37.9382	3.23247	0.191456	0.278481
			3	0.239343	34.3202	11.5408	37.6636	4.06765	0.0770042	0.188291
			4	0.725062	28.6656	12.1303	43.6998	5.11808	0.0363924	0.0922996
			5	0.4223	25.8335	13.1678	43.4249	4.53838	0.44462	0.508439
			6	0.575703	25.3409	12.1394	38.952	3.79352	0.510549	0.506857
			7	0.561086	26.8248	14.75	37.7291	4.36602	0.602848	0.480485
			8	1.53849	23.9108	10.8414	37.9223	2.91076	0.587553	0.607595
			1	0.508654	24.0714	9.05644	39.0319	1.83163	1.61603	1.48576
			2	0.362944	25.1472	8.34478	43.6835	1.65953	1.07648	0.968882
			3	0.420519	25.5057	9.98624	39.9991	2.9106	0.973629	0.858122
			4	0.423208	22.7454	8.53283	38.9966	2.9798	0.984177	0.988924
			5	0.632588	23.4409	10.1048	36.5566	3.08086	0.966245	1.02162
			6	0.541446	29.1649	10.7366	42.1955	2.0221	0.953586	1.03797
			7	0.333619	22.721	9.81114	35.6	1.79765	1.01477	1.03956
			8	0.632298	30.3759	10.1124	42.803	1.46415	1.2057	1.24947
	Ⅱ. + Ⅲ.	Fert.	1	2.30084	19.4482	17.7172	27.9968	7.30273	0.0991561	0.164557
			2	2.76539	16.5796	24.4182	27.4785	5.12003	0.15981	0.196203
			3	2.14544	21.3497	20.7303	21.1873	5.31274	0.224156	0.31962
			4	2.48816	25.2332	20.6478	25.3866	5.80413	0.35654	0.402426
			5	2.5765	16.0715	12.7104	27.0988	3.96492	0.174947	0.222943
			6	2.48652	26.3648	20.0166	22.4234	4.4968	0.21308	0.243671
			7	2.31448	23.8971	14.6107	22.2944	6.08827	0.208861	0.298523
			8	2.39376	22.2477	16.6811	27.6772	6.45536	0.285338	0.202004
			1	0.596031	36.4119	11.6546	40.8873	3.22338	0.997363	0.896097
			2	0.557819	35.3205	12.1496	41.5731	3.92237	0.452004	0.489451
			3	0.745939	39.1966	13.8729	40.5124	3.33147	0.477848	0.428797
			4	0.924501	39.3777	12.4328	40.3156	4.11804	0.579641	0.380802
			5	1.0082	40.1082	11.2715	43.1194	3.84195	0.419304	0.291139
			6	0.885221	41.322	12.861	43.872	4.06155	0.0806962	0.0221519
			7	1.00346	35.6458	12.0764	42.2548	3.88742	0.130274	0.0116034
			8	1.06669	42.0557	13.8585	41.8294	4.33459	0.744198	0.465717
			1	0.364135	10.687	4.18119	28.6688	0.858949	1.11129	1.08333
			2	0.178014	11.3189	4.10688	25.8042	0.813078	0.382911	0.264241
			3	0.413963	11.8293	6.96334	24.4952	1.34834	0.524262	0.366034
			4	0.0996271	11.9115	4.7227	24.4481	1.22927	0.148207	0.162975
			5	0.155101	14.3714	7.41911	28.4669	1.13288	0.394515	0.438819
			6	0.241511	13.0518	5.36665	29.0312	1.66856	0.335443	0.256329
			7	0.148686	12.9426	5.21893	22.1267	1.53863	0.241034	0.0907173
			8	0.19243	13.2422	5.29402	25.0421	1.56906	0.501055	0.800105
	Ⅰ. +Ⅲ.	No-Fert.	1	1.93005	35.7558	31.5897	37.4945	10.3794	0.689346	0.875527
			2	1.82866	24.6404	27.3675	35.2081	8.0167	0.839662	0.780591
			3	1.58462	24.215	20.6708	28.4397	8.5248	0.484177	0.545359
			4	1.91521	45.1541	23.958	52.936	10.0015	0.482595	0.328586
			5	1.45513	25.3758	19.1671	31.0709	8.81386	0.277954	0.324367
			6	1.13994	32.0318	20.5591	28.8654	9.84451	0.660338	0.67616
			7	1.7484	31.6502	23.0603	35.1937	10.5129	0.740506	0.535865
			8	1.44786	29.8663	26.2376	28.6775	10.2118	0.434599	0.881857
			1	0.991603	31.5299	11.343	35.4245	3.53626	1.88555	1.79958
			2	1.34166	30.2275	11.9794	57.3198	3.17595	1.03217	1.1097
			3	1.06642	40.0443	13.8447	44.1766	4.39013	1.18671	1.19198
			4	0.618306	38.169	13.8748	41.2822	4.07356	1.15823	1.18407
			5	0.730758	40.0774	13.1154	43.4436	3.83406	1.31382	1.32806
			6	1.12478	36.9215	11.5933	47.4724	3.38941	1.15137	1.06224
			7	0.971222	37.2696	13.1477	40.1247	3.81882	1.19884	1.07173
			8	1.05056	42.7824	10.6609	37.5777	3.36762	1.36551	1.5153
			1	0.345243	35.8173	10.1147	43.8825	4.00373	1.67563	1.923
			2	0.663777	32.3223	11.3456	47.9137	2.5936	1.38819	1.63977
			3	0.452094	39.0665	8.26735	42.402	2.62445	1.125	0.997363
			4	0.495231	52.882	10.863	39.4185	2.58376	1.12869	1.2347
			5	0.560271	39.2551	9.93475	40.5089	2.68182	1.10601	0.949895
			6	0.567788	38.9638	9.29699	44.2894	2.58441	0.842827	0.825422
			7	0.458483	37.2572	8.898	43.1198	1.74478	1.20095	1.03059
			8	0.421624	35.9825	9.95902	51.1123	1.74055	1.44304	1.44989
	Ⅰ. +Ⅲ.	Fert.	1	1.8829	45.9234	17.7687	45.4615	10.3216	0.283808	0.431487
			2	1.75532	52.2582	26.4439	39.7412	5.4439	0.241034	0.318565
			3	1.54309	47.9488	26.5484	50.9702	8.71614	0.116561	0.253692
			4	1.78245	42.602	22.9597	44.7923	7.97369	0.206224	0.296414
			5	1.86545	49.069	25.2777	41.7211	5.2042	0.0743671	0.199367
			6	2.07347	57.6218	21.6245	42.8051	7.13618	0.350211	0.443565
			7	1.62054	50.4733	20.5256	40.6119	6.92395	0.103903	0.244198
			8	1.53403	54.4918	25.9111	51.9408	6.97768	0.106013	0.10865
			1	1.23611	40.0912	13.4823	54.3438	4.0001	1.11498	1.04589
			2	1.14272	43.073	17.0199	67.3736	4.11923	0.747363	0.699367
			3	0.946919	44.5865	14.0496	44.8952	3.70288	0.693038	0.659283
			4	0.919629	57.4785	13.7934	52.9065	3.91433	0.853376	0.613924
			5	0.821127	51.1198	13.4939	49.9038	4.28346	0.725211	0.42616
			6	1.03172	46.1719	13.3563	50.4566	4.66352	0.258966	0.101793
			7	1.26055	50.8958	13.8885	52.9686	4.20662	0.232068	0.208333
			8	0.895829	44.7189	26.2235	49.3134	4.04357	0.634494	0.51635
			1	0.474465	13.1332	7.06885	37.3694	2.03016	0.14346	0.0748945
			2	0.443586	15.0403	6.96971	33.3768	1.81283	0.109705	0.0706751
			3	0.320809	17.3114	6.49899	32.022	2.56272	0.283228	0.325949
			4	0.480848	19.6327	7.02367	33.4552	1.83872	0.491034	0.46097
			5	0.587656	16.4125	7.42999	30.4737	2.66059	0.552743	0.420886
			6	0.29636	18.1414	5.78462	32.1437	1.849	0.220464	0.306962
			7	0.692691	14.4612	4.98813	31.8126	1.62183	0.494726	0.657173
			8	0.161008	15.8703	5.64335	32.1777	2.28296	0.24789	0.0216245
	Ⅰ. + Ⅱ. + Ⅲ.	No-Fert.	1	0.922506	14.32	7.81549	28.2979	7.28479	0.409283	0.559072
			2	0.993592	13.8986	11.3335	24.9499	4.30154	0.516878	0.681962
			3	1.18237	13.2221	12.1305	23.8761	21.2185	0.0279536	0.265295
			4	0.982644	20.7271	8.59466	25.3895	3.93859	0.195148	0.110759
			5	0.882927	22.4817	8.97306	19.7138	4.42925	0.155063	0.275316
			6	0.610569	14.3109	9.47814	27.39	5.33106	0.392932	0.447257
			7	0.690203	44.5669	11.8272	25.7377	4.81148	0.127637	0.574895
			8	0.354545	9.65746	12.0699	43.3627	5.73531	0.439873	0.0648734
			1	0.0847972	15.2992	7.01315	33.1264	4.32979	0.546414	0.311709
			2	0.0304575	18.2586	8.8433	34.1054	5.07196	0.577004	0.308544
			3	0.0468794	13.4679	9.34828	26.2148	3.67056	0.867616	0.418249
			4	0.0140144	17.173	8.16188	24.2942	2.28307	1.01635	0.371308
			5	0.0859499	20.9012	8.75195	22.2085	2.53049	0.737869	0.30116
			6	0.066167	16.649	10.9935	21.2818	6.74546	0.828059	0.19884
			7	0.432419	19.5072	12.0022	32.0561	3.94509	2.26688	0.332806
			8	0.540996	21.8962	8.63225	23.342	5.03624	0.901371	0.449367
			1	0.621441	17.4967	3.64431	22.99	1.44723	1.04905	1.0269
			2	0.412686	14.5856	4.47669	22.1626	1.14196	0.718354	0.733122
			3	0.719726	12.394	3.65921	21.8211	1.75512	0.867616	0.854958
			4	0.0965865	14.9654	3.83926	21.6575	1.79321	0.902426	0.90981
			5	0.0807283	14.8295	4.70017	23.2779	0.983334	0.767405	0.646624
			6	0.0611011	16.9076	4.85061	22.9335	1.63679	0.767405	0.693038
			7	0.152205	17.9417	4.68657	22.2307	2.92975	0.703586	0.648207
			8	0.138933	16.7285	3.63017	23.4674	1.26278	0.80116	0.762131
	Ⅰ. + Ⅱ. + Ⅲ.	Fert.	1	1.85199	60.01	35.7689	53.033	11.7367	0.332806	0.955696
			2	1.89097	68.5588	32.3242	44.7449	11.2908	0.0601266	0.131329
			3	1.49938	73.8762	46.5789	58.4708	11.8108	0.170886	0.71097
			4	0.874168	73.2087	36.9017	47.2381	9.91403	0.0801688	0.394515
			5	1.15151	62.8236	29.1086	39.8777	10.8662	0.0828059	0.311709
			6	1.56604	55.3926	40.8705	48.1397	12.1385	0.0537975	0.282173
			7	1.53981	62.2714	41.1091	48.9137	16.3668	0.152954	0.225738
			8	1.78476	60.3983	41.3726	52.4041	10.8194	0.116561	0.416139
			1	0.667694	22.0191	8.92657	22.6278	2.40543	0.361814	0.628692
			2	0.689876	25.8435	20.0649	21.2287	4.0959	0.440401	0.50211
			3	0.941293	24.9772	11.3426	20.4463	3.00114	0.669304	0.619726
			4	1.09696	36.7677	11.79	22.816	2.67575	0.351793	0.184072
			5	0.761644	36.4584	21.502	21.2831	5.80403	0.239451	0.0611814
			6	0.227216	35.5802	11.7389	40.5658	2.3866	0.478376	0.118671
			7	0.336856	27.3495	11.3854	37.6589	4.48577	0.237342	0.0342827
			8	0.188758	33.542	11.8145	26.2453	2.6998	0.586498	0.419831
			1	0.51599	18.5826	14.0315	54.4581	4.60826	1.49789	1.51635
			2	0.55162	15.6856	10.743	49.3995	4.14164	0.873418	1
			3	0.614676	23.1916	19.5351	51.671	3.59535	0.691456	0.762131
			4	0.117747	19.1649	9.7574	55.8795	3.77851	0.794304	0.839662
			5	1.12807	20.5825	23.5303	54.619	4.33906	0.177215	0.207806
			6	0.318213	26.2063	11.9771	48.3884	4.2877	0.531646	0.612342
			7	0.765562	27.4643	15.0716	43.8628	3.74231	0.874473	0.983122
			8	1.31771	18.6328	12.5592	41.6127	3.34952	0.971519	1.25158
